# Supplementary material for: Head-to-Head Comparison of Neck 18F-FDG PET/MR and PET/CT in the Diagnosis of Differentiated Thyroid Carcinoma Patients after Comprehensive Treatment
Source: Cancers (Basel). 2021 Jul 9;13(14):3436. doi: 10.3390/cancers13143436 (PMC8307331; doi:10.3390/cancers13143436)
Supplement: Supplementary file 1 [file cancers-13-03436-s001.zip]

Archive with 1 entries (1 files):
- cancers-1244279-supplementary.pdf
